# Supplementary material for: Parental Self-Efficacy and Child Diet Quality between Ages 2 and 5: The STEPS Study
Source: Nutrients. 2022 Nov 18;14(22):4891. doi: 10.3390/nu14224891 (PMC9698359; doi:10.3390/nu14224891)
Supplement: Supplementary file 1 [file nutrients-14-04891-s001.zip]

Archive with 1 entries (1 files):
- nutrients-1999643-supplementary.pdf
